# Supplementary material for: The FACTS model of speech motor control: Fusing state estimation and task-based control
Source: PLoS Comput Biol. 2019 Sep 3;15(9):e1007321. doi: 10.1371/journal.pcbi.1007321 (PMC6743785; doi:10.1371/journal.pcbi.1007321)
Supplement: S1 Data — (ZIP) [file pcbi.1007321.s001.zip]

Archive with 9 entries (9 files):
- sim_data_normal-2018-10-4_100.mat
- sim_data_somatOnly-2018-10-4_100.mat
- ax_aaf_100_paper_auddown.mat
- ax_aaf_100_paper_baseline.mat
- sim_data_noFB-2018-10-4_100.mat
- ax_aaf_100_paper_somatup.mat
- sim_data_audioOnly-2018-10-4_100.mat
- ax_aaf_100_paper_audup.mat
- ax_aaf_100_paper_somatdown.mat
